# Supplementary material for: A Quantitative Approach to the Prioritization of Zoonotic Diseases in North America: A Health Professionals’ Perspective
Source: PLoS One. 2013 Aug 21;8(8):e72172. doi: 10.1371/journal.pone.0072172 (PMC3749166; doi:10.1371/journal.pone.0072172)
Supplement: File S2 — Disease rank comparison. (XLSX) [file pone.0072172.s002.xlsx]

## Sheet: Canadian model
	Canadian professionals (mean utilities)	score	rank		Canadian professionals (LCL)	score	rank		Canadian professionals (UCL)	score	rank		Zoonoses (sorted alphabetically)	Mean	LCL	UCL	Diff
	Rabies	278.1	1		Rabies	248.31	1		Rabies	307.84	1		American trypanosomiasis (Chagas' disease)	20	20	20	0
	Nipah virus encephalitis	246.684	2		Nipah virus encephalitis	219.48	2		Nipah virus encephalitis	273.866	2		Anaplasmosis/Canine granulocytic anaplasmosis	44	44	44	0
	Influenza (H1N1)	227.819	3		Influenza (H1N1)	200.2	3		Influenza (H1N1)	255.398	3		Anthrax	38	38	38	0
	variant Creutzfeldt-Jakob disease (CJD)	210.21	4		variant Creutzfeldt-Jakob disease (CJD)	182.1	4		variant Creutzfeldt-Jakob disease (CJD)	238.26	4		Babesiosis	48	48	48	0
	Listeriosis	198.56	5		Listeriosis	173.195	5		Listeriosis	223.905	5		Bartonellosis	30	30	30	0
	Ebola virus haemorrhagic fever	180.87	6		Ebola virus haemorrhagic fever	153.232	6		Ebola virus haemorrhagic fever	208.437	6		Baylisascariasis	40	40	40	0
	Marburg haemorrhagic fever	170.29	7		Marburg haemorrhagic fever	142.522	7		Marburg haemorrhagic fever	197.998	7		Botulism	10	10	10	0
	Influenza (H5N1)	121.406	8		Influenza (H5N1)	92.6	8		Influenza (H5N1)	150.126	8		Bovine Tuberculosis	55	55	55	0
*	Leishmaniasis	48.8223	9		Leishmaniasis	22.0418	9		Leishmaniasis	75.5559	9		Brucellosis	24	24	25	1
	Botulism	45.165	10		Botulism	18.365	10		Botulism	71.955	10		Campylobacteriosis	36	36	36	0
	Cryptosporidiosis	26.1734	11		Cryptosporidiosis	-3.5118	11		Cryptosporidiosis	55.8286	11		Chlamydiosis	17	17	17	0
	Salmonellosis	15.212	12		Salmonellosis	-12.8486	12		Salmonellosis	43.2928	12		Cholera	51	51	51	0
	Hendra virus	14.42	13		Hendra virus	-13.57	13		Hendra virus	42.36	13		Coccidioidomycosis	59	59	59	0
	Escherichia coli infection	0.413502	14		Escherichia coli infection	-26.1485	14		Escherichia coli infection	26.9555	14		Crimean-Congo hemorrhagic fever	25	25	24	1
	Tularemia	-0.627001	15		Tularemia	-27.7	15		Tularemia	26.397	15		Cryptosporidiosis	11	11	11	0
	Hantavirus pulmonary syndrome	-2.49499	16		Hantavirus pulmonary syndrome	-28.595	16		Hantavirus pulmonary syndrome	23.575	16		Cutaneous larva migrans	39	39	39	0
	Chlamydiosis	-8.91999	17		Chlamydiosis	-34.815	17		Chlamydiosis	17.005	17		Cyclosporiasis	58	58	58	0
	Q fever	-18.048	18		Q fever	-43.312	18		Q fever	7.21401	18		Cysticerosis/Taeniasis	57	57	57	0
	Giardiasis	-18.391	19		Giardiasis	-43.8408	19		Giardiasis	7.06841	19		Dengue fever	60	60	60	0
	American trypanosomiasis (Chagas' disease)	-25.827	20		American trypanosomiasis (Chagas' disease)	-52.746	20		American trypanosomiasis (Chagas' disease)	1.08701	20		Eastern Equine encephalitis	28	28	28	0
	Leptospirosis	-43.0613	21		Leptospirosis	-68.7789	21		Shigellosis	-17.2365	21		Ebola virus haemorrhagic fever	6	6	6	0
	Shigellosis	-43.9405	22		Shigellosis	-70.685	22		Leptospirosis	-17.3344	22		Echinococcosis	35	35	35	0
	Plague	-45.4098	23		Plague	-71.441	23		Plague	-19.4355	23		Escherichia coli infection	14	14	14	0
	Brucellosis	-59.44	24		Brucellosis	-83.8025	24		Crimean-Congo hemorrhagic fever	-33.4	24		Giardiasis	19	19	19	0
	Crimean-Congo hemorrhagic fever	-60.52	25		Crimean-Congo hemorrhagic fever	-87.68	25		Brucellosis	-35.1	25		Hantavirus pulmonary syndrome	16	16	16	0
	Psittacosis/Avian chlamydiosis	-63.8488	26		Psittacosis/Avian chlamydiosis	-90.1763	26		Psittacosis/Avian chlamydiosis	-37.581	26		Hendra virus	13	13	13	0
	Toxoplasmosis	-67.147	27		Toxoplasmosis	-93.331	27		Toxoplasmosis	-40.953	27		Hepatitis A	56	56	56	0
	Eastern Equine encephalitis	-79.0222	28		Eastern Equine encephalitis	-107.108	28		Eastern Equine encephalitis	-50.946	28		Influenza (H1N1)	3	3	3	0
	Rocky Mountain Spotted fever	-81.03	29		Rocky Mountain Spotted fever	-109.29	29		Rocky Mountain Spotted fever	-52.81	29		Influenza (H5N1)	8	8	8	0
	Bartonellosis	-89.514	30		Bartonellosis	-115.649	30		Bartonellosis	-63.389	30		Japanese encephalitis	47	47	47	0
	Paralytic shellfish poisoning	-103.81	31		Paralytic shellfish poisoning	-132.39	31		Paralytic shellfish poisoning	-75.26	31		La Crosse encephalitis	61	61	61	0
	West Nile virus	-112.518	32		West Nile virus	-139.266	32		West Nile virus	-85.774	32		Lassa fever	49	49	49	0
	Powassan virus	-115.83	33		Powassan virus	-144.09	33		Powassan virus	-87.5931	33		Leishmaniasis	9	9	9	0
	Lyme disease	-118.77	34		Lyme disease	-144.241	34		Lyme disease	-93.3151	34		Leptospirosis	21	21	22	1
	Echinococcosis	-120.865	35		Echinococcosis	-148.354	35		Echinococcosis	-93.435	35		Listeriosis	5	5	5	0
	Campylobacteriosis	-125.729	36		Campylobacteriosis	-151.998	36		Campylobacteriosis	-99.4294	36		Lyme disease	34	34	34	0
	Toxocariasis	-141.459	37		Toxocariasis	-168.052	37		Toxocariasis	-114.866	37		Marburg haemorrhagic fever	7	7	7	0
	Anthrax	-143.423	38		Anthrax	-171.133	38		Anthrax	-115.772	38		Monkeypox	52	52	52	0
	Cutaneous larva migrans	-157.06	39		Cutaneous larva migrans	-182.41	39		Cutaneous larva migrans	-131.74	39		Nipah virus encephalitis	2	2	2	0
	Baylisascariasis	-183.515	40		Baylisascariasis	-209.053	40		Baylisascariasis	-157.988	40		Old/New World Screwworm	41	41	41	0
	Old/New World Screwworm	-186.96	41		Old/New World Screwworm	-215.81	41		Old/New World Screwworm	-158.17	41		Paralytic shellfish poisoning	31	31	31	0
	Severe Acquired Respiratory Syndrome	-199.656	42		Severe Acquired Respiratory Syndrome	-226.794	42		Severe Acquired Respiratory Syndrome	-172.521	42		Plague	23	23	23	0
	Western Equine encephalitis	-213.409	43		Western Equine encephalitis	-240.042	43		Western Equine encephalitis	-186.757	43		Powassan virus	33	33	33	0
	Anaplasmosis/Canine granulocytic anaplasmosis	-217.35	44		Anaplasmosis/Canine granulocytic anaplasmosis	-243.18	44		Anaplasmosis/Canine granulocytic anaplasmosis	-191.515	44		Psittacosis/Avian chlamydiosis	26	26	26	0
	Typhus	-220.025	45		Typhus	-245.6	45		Typhus	-194.455	45		Q fever	18	18	18	0
	Trichinosis	-222.2	46		Trichinosis	-246.36	46		Trichinosis	-198.05	46		Rabies	1	1	1	0
	Japanese encephalitis	-241.546	47		Japanese encephalitis	-268.936	47		Japanese encephalitis	-214.176	47		Rift Valley fever	50	50	50	0
	Babesiosis	-255.056	48		Babesiosis	-280.798	48		Babesiosis	-229.326	48		Rocky Mountain Spotted fever	29	29	29	0
	Lassa fever	-256.974	49		Lassa fever	-282.134	49		Lassa fever	-231.83	49		Salmonellosis	12	12	12	0
	Rift Valley fever	-294.15	50		Rift Valley fever	-319.764	50		Rift Valley fever	-268.556	50		Severe Acquired Respiratory Syndrome	42	42	42	0
	Cholera	-296.066	51		Cholera	-322.826	51		Cholera	-269.326	51		Shigellosis	22	22	21	1
	Monkeypox	-299.54	52		Monkeypox	-324.24	52		Monkeypox	-274.83	52		St. Louis encephalitis	62	62	62	0
	Venezuelan Equine Encephalitis	-305.152	53		Venezuelan Equine Encephalitis	-331.364	53		Venezuelan Equine Encephalitis	-278.93	53		Toxocariasis	37	37	37	0
	Yellow fever	-339.736	54		Yellow fever	-366.568	54		Yellow fever	-312.914	54		Toxoplasmosis	27	27	27	0
	Bovine Tuberculosis	-340.224	55		Bovine Tuberculosis	-367.516	55		Bovine Tuberculosis	-312.971	55		Trichinosis	46	46	46	0
	Hepatitis A	-352.257	56		Hepatitis A	-380.011	56		Hepatitis A	-324.543	56		Tularemia	15	15	15	0
	Cysticerosis/Taeniasis	-414.421	57		Cysticerosis/Taeniasis	-440.883	57		Cysticerosis/Taeniasis	-388	57		Typhus	45	45	45	0
	Cyclosporiasis	-466.505	58		Cyclosporiasis	-491.832	58		Cyclosporiasis	-441.159	58		variant Creutzfeldt-Jakob disease (CJD)	4	4	4	0
	Coccidioidomycosis	-472.257	59		Coccidioidomycosis	-500.097	59		Coccidioidomycosis	-444.417	59		Venezuelan Equine Encephalitis	53	53	53	0
	Dengue fever	-525.521	60		Dengue fever	-550.872	60		Dengue fever	-500.181	60		West Nile virus	32	32	32	0
	La Crosse encephalitis	-630.242	61		La Crosse encephalitis	-657.453	61		La Crosse encephalitis	-603.03	61		Western Equine encephalitis	43	43	43	0
	St. Louis encephalitis	-663.975	62		St. Louis encephalitis	-691.634	62		St. Louis encephalitis	-636.315	62		Yellow fever	54	54	54	0

## Sheet: US model
	US professionals (mean utilities)	score	rank		US professionals (LCL)	score	rank		US professionals (UCL)	score	rank		Zoonoses (sorted alphabetically)	mean	LCL	UCL	Diff
	variant Creutzfeldt-Jakob disease (CJD)	351.6	1		variant Creutzfeldt-Jakob disease (CJD)	324.81	1		variant Creutzfeldt-Jakob disease (CJD)	378.38	1		American trypanosomiasis (Chagas' disease)	15	15	15	0
	Rabies	281.37	2		Rabies	253.28	2		Rabies	308.4	2		Anaplasmosis/Canine granulocytic anaplasmosis	8	8	8	0
	Influenza (H1N1)	252.119	3		Influenza (H1N1)	225.89	3		Influenza (H1N1)	278.298	3		Anthrax	41	41	41	0
	Nipah virus encephalitis	225.346	4		Nipah virus encephalitis	198.854	4		Nipah virus encephalitis	251.86	4		Babesiosis	6	6	6	0
	Listeriosis	220.26	5		Listeriosis	195.37	5		Listeriosis	245.15	5		Bartonellosis	35	35	35	0
	Babesiosis	173.621	6		Babesiosis	147.995	6		Babesiosis	199.208	6		Baylisascariasis	46	46	46	0
	Ebola virus haemorrhagic fever	165.23	7		Ebola virus haemorrhagic fever	138.192	7		Ebola virus haemorrhagic fever	192.258	7		Botulism	21	21	21	0
	Anaplasmosis/Canine granulocytic anaplasmosis	159.335	8		Anaplasmosis/Canine granulocytic anaplasmosis	135.155	8		Anaplasmosis/Canine granulocytic anaplasmosis	183.47	8		Bovine Tuberculosis	58	58	58	0
*	Marburg haemorrhagic fever	153.394	9		Marburg haemorrhagic fever	126.312	9		Marburg haemorrhagic fever	180.458	9		Brucellosis	19	18	20	2
	Tularemia	144.941	10		Tularemia	118.94	10		Tularemia	170.922	10		Campylobacteriosis	29	29	29	0
	Paralytic shellfish poisoning	129	11		Paralytic shellfish poisoning	102.77	11		Paralytic shellfish poisoning	155.21	11		Chlamydiosis	27	27	27	0
	Influenza (H5N1)	110.626	12		Influenza (H5N1)	82.884	12		Influenza (H5N1)	138.35	12		Cholera	60	60	60	0
	Hantavirus pulmonary syndrome	93.635	13		Hantavirus pulmonary syndrome	68.65	13		Hantavirus pulmonary syndrome	118.6	13		Coccidioidomycosis	39	39	39	0
	Plague	87.0425	14		Plague	62.2602	14		Plague	111.795	14		Crimean-Congo hemorrhagic fever	37	37	37	0
	American trypanosomiasis (Chagas' disease)	78.043	15		American trypanosomiasis (Chagas' disease)	53.484	15		American trypanosomiasis (Chagas' disease)	102.583	15		Cryptosporidiosis	23	24	23	1
	Q fever	73.519	16		Q fever	49.966	16		Rocky Mountain Spotted fever	98.77	16		Cutaneous larva migrans	43	43	43	0
	Rocky Mountain Spotted fever	70.98	17		Rocky Mountain Spotted fever	43.2	17		Q fever	97.091	17		Cyclosporiasis	57	57	57	0
	Shigellosis	60.6165	18		Brucellosis	37.5025	18		Shigellosis	85.786	18		Cysticerosis/Taeniasis	45	45	45	0
	Brucellosis	60.265	19		Shigellosis	35.4265	19		Escherichia coli infection	84.374	19		Dengue fever	59	59	59	0
	Escherichia coli infection	59.235	20		Escherichia coli infection	34.0945	20		Brucellosis	83.0175	20		Eastern Equine encephalitis	24	23	24	1
	Botulism	56.69	21		Botulism	31.495	21		Botulism	80.87	21		Ebola virus haemorrhagic fever	7	7	7	0
	Leptospirosis	45.4153	22		Leptospirosis	21.998	22		Leptospirosis	68.8212	22		Echinococcosis	42	42	42	0
	Cryptosporidiosis	33.8062	23		Eastern Equine encephalitis	8.02885	23		Cryptosporidiosis	60.5738	23		Escherichia coli infection	20	20	19	1
	Eastern Equine encephalitis	33.6181	24		Cryptosporidiosis	6.0082	24		Eastern Equine encephalitis	58.1574	24		Giardiasis	30	30	30	0
	Leishmaniasis	30.5084	25		Leishmaniasis	5.39874	25		Leishmaniasis	55.5947	25		Hantavirus pulmonary syndrome	13	13	13	0
	Salmonellosis	29.32	26		Salmonellosis	3.1518	26		Salmonellosis	55.4982	26		Hendra virus	28	28	28	0
	Chlamydiosis	17.26	27		Chlamydiosis	-6.52501	27		Chlamydiosis	41.035	27		Hepatitis A	49	49	49	0
	Hendra virus	14.19	28		Hendra virus	-11.61	28		Hendra virus	38.97	28		Influenza (H1N1)	3	3	3	0
	Campylobacteriosis	-11.024	29		Campylobacteriosis	-34.7096	29		Campylobacteriosis	11.6416	29		Influenza (H5N1)	12	12	12	0
	Giardiasis	-13.189	30		Giardiasis	-37.6624	30		Giardiasis	11.2744	30		Japanese encephalitis	47	47	47	0
	Lyme disease	-29.3786	31		Lyme disease	-53.9254	31		Lyme disease	-4.857	31		La Crosse encephalitis	62	62	62	0
	Psittacosis/Avian chlamydiosis	-31.1704	32		Psittacosis/Avian chlamydiosis	-56.947	32		Psittacosis/Avian chlamydiosis	-5.4039	32		Lassa fever	53	53	53	0
	Toxoplasmosis	-44.7425	33		Toxoplasmosis	-69.527	33		Toxoplasmosis	-19.9775	33		Leishmaniasis	25	25	25	0
	Typhus	-70.565	34		Typhus	-96.75	34		Typhus	-44.395	34		Leptospirosis	22	22	22	0
	Bartonellosis	-74.085	35		Bartonellosis	-99.276	35		Bartonellosis	-48.905	35		Listeriosis	5	5	5	0
	West Nile virus	-75.076	36		West Nile virus	-99.696	36		West Nile virus	-51.476	36		Lyme disease	31	31	31	0
	Crimean-Congo hemorrhagic fever	-80.23	37		Crimean-Congo hemorrhagic fever	-105.72	37		Crimean-Congo hemorrhagic fever	-54.79	37		Marburg haemorrhagic fever	9	9	9	0
	Powassan virus	-88.1093	38		Powassan virus	-115.566	38		Powassan virus	-60.6722	38		Monkeypox	55	55	55	0
	Coccidioidomycosis	-106.799	39		Coccidioidomycosis	-133.588	39		Coccidioidomycosis	-81.0698	39		Nipah virus encephalitis	4	4	4	0
	Toxocariasis	-116.219	40		Toxocariasis	-141.87	40		Toxocariasis	-90.5778	40		Old/New World Screwworm	48	48	48	0
	Anthrax	-117.175	41		Anthrax	-143.02	41		Anthrax	-92.3615	41		Paralytic shellfish poisoning	11	11	11	0
	Echinococcosis	-120.471	42		Echinococcosis	-147.318	42		Echinococcosis	-94.661	42		Plague	14	14	14	0
	Cutaneous larva migrans	-124.71	43		Cutaneous larva migrans	-149.26	43		Cutaneous larva migrans	-100.16	43		Powassan virus	38	38	38	0
	Western Equine encephalitis	-128.691	44		Western Equine encephalitis	-152.447	44		Western Equine encephalitis	-104.924	44		Psittacosis/Avian chlamydiosis	32	32	32	0
	Cysticerosis/Taeniasis	-134.817	45		Cysticerosis/Taeniasis	-161.458	45		Cysticerosis/Taeniasis	-109.195	45		Q fever	16	16	17	1
	Baylisascariasis	-163.897	46		Baylisascariasis	-188.588	46		Baylisascariasis	-139.206	46		Rabies	2	2	2	0
	Japanese encephalitis	-170.384	47		Japanese encephalitis	-196.527	47		Japanese encephalitis	-144.222	47		Rift Valley fever	54	54	54	0
	Old/New World Screwworm	-193.85	48		Old/New World Screwworm	-221.7	48		Old/New World Screwworm	-167.03	48		Rocky Mountain Spotted fever	17	17	16	1
	Hepatitis A	-202.619	49		Hepatitis A	-229.223	49		Hepatitis A	-176.037	49		Salmonellosis	26	26	26	0
	Venezuelan Equine Encephalitis	-209.343	50		Venezuelan Equine Encephalitis	-233.377	50		Severe Acquired Respiratory Syndrome	-184.664	50		Severe Acquired Respiratory Syndrome	51	51	50	1
	Severe Acquired Respiratory Syndrome	-210.279	51		Severe Acquired Respiratory Syndrome	-235.876	51		Venezuelan Equine Encephalitis	-185.31	51		Shigellosis	18	19	18	1
	Trichinosis	-263.98	52		Trichinosis	-286.66	52		Trichinosis	-242.3	52		St. Louis encephalitis	61	61	61	0
	Lassa fever	-267.094	53		Lassa fever	-291.298	53		Lassa fever	-242.898	53		Toxocariasis	40	40	40	0
	Rift Valley fever	-274.867	54		Rift Valley fever	-299.227	54		Rift Valley fever	-250.486	54		Toxoplasmosis	33	33	33	0
	Monkeypox	-281.64	55		Monkeypox	-304.72	55		Monkeypox	-258.56	55		Trichinosis	52	52	52	0
	Yellow fever	-285.715	56		Yellow fever	-311.166	56		Yellow fever	-260.246	56		Tularemia	10	10	10	0
	Cyclosporiasis	-337.63	57		Cyclosporiasis	-362.489	57		Cyclosporiasis	-312.792	57		Typhus	34	34	34	0
	Bovine Tuberculosis	-355.897	58		Bovine Tuberculosis	-382.875	58		Bovine Tuberculosis	-328.947	58		variant Creutzfeldt-Jakob disease (CJD)	1	1	1	0
	Dengue fever	-399.167	59		Dengue fever	-422.789	59		Dengue fever	-375.544	59		Venezuelan Equine Encephalitis	50	50	51	1
	Cholera	-405.046	60		Cholera	-430.704	60		Cholera	-379.386	60		West Nile virus	36	36	36	0
	St. Louis encephalitis	-417.891	61		St. Louis encephalitis	-443.83	61		St. Louis encephalitis	-391.971	61		Western Equine encephalitis	44	44	44	0
	La Crosse encephalitis	-445.964	62		La Crosse encephalitis	-471.647	62		La Crosse encephalitis	-420.292	62		Yellow fever	56	56	56	0
